# Supplementary material for: Alterations in the gut microbiome and metabolism with doxorubicin-induced heart failure severity
Source: Front Microbiol. 2024 Dec 24;15:1348403. doi: 10.3389/fmicb.2024.1348403 (PMC11703658; doi:10.3389/fmicb.2024.1348403)
Supplement: Supplementary file 1 [file Data_Sheet_1.zip]

Archive with 3 entries (3 files):
- Supplementary Table S1-S3.xlsx
- Supplementary Table S4-S7-ROC.xlsx
- Supplementary Table S8-S11-KEGG.xlsx
