# Supplementary material for: Alterations in the gut microbiome and metabolism with doxorubicin-induced heart failure severity
Source: Front Microbiol. 2024 Dec 24;15:1348403. doi: 10.3389/fmicb.2024.1348403 (PMC11703658; doi:10.3389/fmicb.2024.1348403)
Supplement: Supplementary file 1 [file Data_Sheet_1.zip › Supplementary Table S1-S3.xlsx]

## Sheet: Supplementary Table  S1
Supplementary Table S1. Differential microflora identified in the intestine at the phylum level
Control vs. DOX-5w
Phylum	mean(Control)	SD(Control)	mean(DOX-5w)	SD(DOX-5w)	p.value	FDR
Proteobacteria	1.53371	2.42859	28.4106	34.1318	0.000769	0.006921
Firmicutes	77.2357	19.7749	36.8308	26.102	0.003611	0.01625
DOX-1w vs. DOX-3w
Phylum	mean(DOX-1w)	SD(DOX-1w)	mean(DOX-3w)	SD(DOX-3w)	p.value	FDR
Verrucomicrobia	0.026702	0.049902	0.808836	1.2849	0.002478	0.022302
DOX-1w vs. DOX-5w
Phylum	mean(DOX-1w)	SD(DOX-1w)	mean(DOX-5w)	SD(DOX-5w)	p.value	FDR
Proteobacteria	1.06496	0.365277	28.4106	34.1318	0.000183	0.001647
Deferribacteres	1.56281	1.59789	0.059843	0.056349	0.000765	0.003442
Actinobacteria	0.054912	0.077713	0.136355	0.132714	0.017257	0.051771
Verrucomicrobia	0.026702	0.049902	5.29539	14.281	0.026025	0.056176
Firmicutes	63.5025	16.2333	36.8308	26.102	0.031209	0.056176

## Sheet: Supplementary Table S2
Supplementary Table S2. Differential microflora identified in the intestine at the genus level
Control vs. DOX-5w
Genus	mean(Control)	SD(Control)	mean(DOX-5w)	SD(DOX-5w)	p.value	FDR
Bifidobacterium	0	0	0.006804	0.009366	0.000751	0.031921
Romboutsia	0.055463	0.17539	0.12766	0.311911	0.001329	0.031921
Roseburia	0.599939	0.872405	0.011754	0.011979	0.001572	0.031921
Escherichia	0.86442	2.5756	26.3891	34.1702	0.001638	0.031921
Mycoplasma	0	0	0.002164	0.001693	0.002213	0.031921
Asaccharobacter	0.02297	0.022156	0.00039	0.000823	0.002455	0.031921
Turicibacter	0.329354	1.03349	0.352872	0.425097	0.002725	0.031921
Clostridium_XVIII	0.002793	0.00429	0.092733	0.124139	0.003602	0.036921
Butyricimonas	0.009086	0.014648	0.068663	0.071921	0.004286	0.037605
Clostridium_sensu_stricto	0.385045	1.16474	0.608185	0.911951	0.004586	0.037605
Peptococcus	0.143225	0.396777	0	0	0.005972	0.044519
Gemmiger	0.210161	0.228989	0.027014	0.025166	0.007197	0.04918
DOX-1w vs. DOX-3w
Genus	mean(DOX-1w)	SD(DOX-1w)	mean(DOX-3w)	SD(DOX-3w)	p.value	FDR
Clostridium_sensu_stricto	0.038531	0.05122	0.62184	0.721881	0.00033	0.02541
DOX-1w vs. DOX-5w
Genus	mean(DOX-1w)	SD(DOX-1w)	mean(DOX-5w)	SD(DOX-5w)	p.value	FDR
Turicibacter	0	0	0.352872	0.425097	6.4e-05	0.005056
Escherichia	0.007991	0.009645	26.3891	34.1702	0.000183	0.007229
Butyricimonas	0.002709	0.005904	0.068663	0.071921	0.00038	0.010007
Roseburia	0.253121	0.413741	0.011754	0.011979	0.000734	0.010072
Klebsiella	0	0	0.533819	1.16176	0.000751	0.010072
Mucispirillum	1.56281	1.59789	0.059843	0.056349	0.000765	0.010072
Romboutsia	0.005829	0.018434	0.12766	0.311911	0.001005	0.011342
Butyricicoccus	0.344876	0.264548	0.065147	0.05509	0.001315	0.012986
Mycoplasma	0	0	0.002164	0.001693	0.002213	0.019425
Staphylococcus	0.003263	0.010318	0.076167	0.179649	0.002804	0.022152
Bifidobacterium	0.000449	0.00142	0.006804	0.009366	0.004307	0.030191
Clostridium_sensu_stricto	0.038531	0.05122	0.608185	0.911951	0.004586	0.030191
Clostridium_XlVa	25.3653	8.28528	9.96989	9.42813	0.007285	0.04427
Rikenella	0.270822	0.206856	0.119746	0.304717	0.008594	0.048495
DOX-3w vs. DOX-5w
Genus	mean(DOX-3w)	SD(DOX-3w)	mean(DOX-5w)	SD(DOX-5w)	p.value	FDR
Turicibacter	0	0	0.352872	0.425097	6.4e-05	0.00512
Bifidobacterium	0	0	0.006804	0.009366	0.000751	0.03004
Butyricimonas	0.004352	0.006997	0.068663	0.071921	0.002037	0.032733
Faecalibacterium	0	0	0.009584	0.009391	0.002213	0.032733
Mycoplasma	0	0	0.002164	0.001693	0.002213	0.032733
Klebsiella	0.000454	0.000957	0.533819	1.16176	0.002455	0.032733

## Sheet: Supplementary Table S3
Supplementary Table S3. Differential microflora identified in the intestine at the species level
Control vs. DOX-5w
Species	mean(Control)	SD(Control)	mean(DOX-5w)	SD(DOX-5w)	p.value	FDR
Roseburia_faecis	0.549614	0.831885	0.000478	0.001512	0.00038	0.026535
Faecalicoccus_pleomorphus	0.005282	0.00452	0.000239	0.000756	0.000693	0.026535
Asaccharobacter_celatus	0.02297	0.022156	0.00039	0.000823	0.002455	0.034662
Bifidobacterium_pseudolongum	0	0	0.006804	0.009366	0.000751	0.026535
Romboutsia_sedimentorum	0.055463	0.17539	0.12766	0.311911	0.001329	0.034662
Escherichia	0.86442	2.5756	26.3876	34.1688	0.001638	0.034662
Mycoplasma_hyorhinis	0	0	0.002164	0.001693	0.002213	0.034662
Turicibacter_sanguinis	0.329354	1.03349	0.352872	0.425097	0.002725	0.034662
Clostridium_cocleatum	0.002172	0.003585	0.09231	0.124347	0.002943	0.034662
DOX-1w vs. DOX-5w
Species	mean(DOX-1w)	SD(DOX-1w)	mean(DOX-5w)	SD(DOX-5w)	p.value	FDR
Clostridium_disporicum	0	0	0.144425	0.375949	6.4e-05	0.003296
Turicibacter_sanguinis	0	0	0.352872	0.425097	6.4e-05	0.003296
Roseburia_faecis	0.21587	0.416534	0.000478	0.001512	0.000167	0.004712
Escherichia	0.007991	0.009645	26.3876	34.1688	0.000183	0.004712
Butyricimonas_virosa	0	0	0.027867	0.021406	0.000751	0.013133
Mucispirillum_schaedleri	1.56281	1.59789	0.059843	0.056349	0.000765	0.013133
Romboutsia_sedimentorum	0.005829	0.018434	0.12766	0.311911	0.001005	0.014788
Butyricicoccus_pullicaecorum	0.344876	0.264548	0.065147	0.05509	0.001315	0.016931
Bacteroides_caccae	0.000725	0.001169	0.047153	0.132016	0.001784	0.020417
Staphylococcus_cohnii	0.001165	0.003685	0.045416	0.115597	0.002146	0.020722
Mycoplasma_hyorhinis	0	0	0.002164	0.001693	0.002213	0.020722
Bifidobacterium_pseudolongum	0.000449	0.00142	0.006804	0.009366	0.004307	0.036968
Bacteroides_nordii	0	0	0.031727	0.093046	0.005972	0.047317
DOX-3w vs. DOX-5w
Species	mean(DOX-3w)	SD(DOX-3w)	mean(DOX-5w)	SD(DOX-5w)	p.value	FDR
Turicibacter_sanguinis	0	0	0.352872	0.425097	6.4e-05	0.006528
Bacteroides_caccae	0.000221	0.000699	0.047153	0.132016	0.000515	0.025534
Bifidobacterium_pseudolongum	0	0	0.006804	0.009366	0.000751	0.025534
Roseburia_faecis	0.130851	0.195093	0.000478	0.001512	0.001916	0.037621
Faecalibacterium_prausnitzii	0	0	0.009584	0.009391	0.002213	0.037621
Mycoplasma_hyorhinis	0	0	0.002164	0.001693	0.002213	0.037621
