# Supplementary material for: Alterations in the gut microbiome and metabolism with doxorubicin-induced heart failure severity
Source: Front Microbiol. 2024 Dec 24;15:1348403. doi: 10.3389/fmicb.2024.1348403 (PMC11703658; doi:10.3389/fmicb.2024.1348403)
Supplement: Supplementary file 1 [file Data_Sheet_1.zip › Supplementary Table S4-S7-ROC.xlsx]

## Sheet: Supplementary Table S4
Supplementary Table S4. The AUC of the differential metabolites with predictive value for Control and DOX-5w group
pos											neg
ID	AUC	Name									ID	AUC	Name
7.257_376.2617	0.99	3beta,17beta-diacetoxy-5alpha-androstane									8.344_532.3055	0.99	5beta-cyprinol sulfate
7.766_309.1576	0.99	Isocromadurine									8.838_432.3233	0.99	Gitogenin
7.851_254.152	0.99	Ferimzone									6.31_330.1827	0.98	Ti0889000
8.384_384.3029	0.99	(8z,11z,14z,17z,20z,23z)-hexacosahexaenoic acid									6.827_394.2714	0.98	Gemeprost
5.033_264.0899	0.98	Diftalone									7.038_867.1279	0.98	Methylmalonyl-coa
6.797_330.1831	0.98	Ti0889000									7.137_364.2246	0.98	Tetrahydrocortisone
7.255_416.254	0.98	Alfentanil									7.336_464.3129	0.98	Ecdysone
7.382_364.2249	0.98	Tetrahydrocortisone									7.355_238.1929	0.98	Geranyl isovalerate
7.934_465.3095	0.98	Glycocholate									7.858_284.1983	0.98	(10s)-juvenile hormone iii diol
8.311_409.2255	0.97	N-[2-(4-{[(2e)-5-(3,3-dimethyl-2-oxiranyl)-4-hydroxy-3-methyl-2-penten-1-yl]oxy}phenyl)ethyl]benzamide									3.098_630.1101	0.97	Gdp-n-acetyl-alpha-d-perosamine
8.881_412.2981	0.97	Virilon									5.693_181.1102	0.97	3,4-dimethoxyphenethylamine
4.853_446.0851	0.96	Baicalin									6.693_531.285	0.97	2-{[(3alpha,5beta,7alpha,8xi,12alpha)-3,7,12-trihydroxy-24-oxocholan-24-yl]amino}ethyl hydrogen sulfate
4.889_207.0898	0.96	N-acetyl-l-phenylalanine									7.778_500.2071	0.97	12-hydroxy-2,2',2',6,9,13-hexamethyl-16-methylene-6',11,15-trioxo-6'h-spiro[10,14-dioxatetracyclo[7.6.1.0~1,12~.0~2,7~]hexadec-6-ene-5,3'-pyran]-8-yl acetate
8.325_312.1759	0.96	4-undecylbenzenesulfonic acid									4.14_108.0571	0.96	4-methylphenol
8.358_446.3035	0.96	Carpipramine									6.98_346.214	0.96	Corticosterone
4.646_230.0581	0.94	Visnagin									7.04_332.1982	0.96	Gibberellin a12
4.646_248.0686	0.94	8-hydroxy-4-methoxy-7-methyl-7,8-dihydro-5h-furo[2,3-g]isochromen-5-one									4.141_188.0142	0.95	P-cresyl sulfate
6.815_362.2093	0.94	Cortisol									4.143_421.086	0.95	Piragliatin
7.68_455.325	0.94	O-[(9z)-17-carboxyheptadec-9-enoyl]carnitine									7.365_408.287	0.95	Cholic acid
7.97_516.296	0.94	3-o-(alpha-l-olivosyl)oleandolide									8.783_483.3009	0.95	Lithocholic acid taurine conjugate
8.577_360.2664	0.94	Drostanolone propionate									4.252_446.0842	0.94	Baicalin
9.711_420.3241	0.94	Obeticholic acid									7.508_344.136	0.94	Tyrosyltyrosine
9.888_518.3979	0.94	(3r,6r)-6-[(1r,3as,4e,7ar)-4-{(2z)-2-[(3s,5r)-3,5-dihydroxy-2-methylenecyclohexylidene]ethylidene}-7a-methyloctahydro-1h-inden-1-yl]-2,10-dimethyl-2,3,10-undecanetriol									3.503_284.0891	0.93	Mfcd08277028
9.931_349.298	0.94	N-homo-?-linolenoylethanolamine									3.545_193.9018	0.93	Trithionic acid
0.679_75.0685	0.93	Trimethylamine n-oxide									5.073_410.23	0.93	Forskolin
3.394_321.0049	0.93	[similar to: l-(+)-citrulline; δmass: 145.9092 da]									7.545_396.2508	0.93	(5z,9alpha,11alpha,13e,15s)-11-acetoxy-9,15-dihydroxyprosta-5,13-dien-1-oic acid
4.13_318.158	0.93	Imiprothrin									8.074_492.3441	0.93	10-[(5e)-3,4-dihydroxy-5-isopropyl-5-hepten-2-yl]-5,6-dihydroxy-7a,9a-dimethylhexadecahydro-3h-benzo[c]indeno[5,4-e]oxepin-3-one
7.526_328.1786	0.93	Labetalol									9.052_436.2817	0.93	Tenivastatin
7.77_265.2042	0.93	(2r,3r,6s)-6-[(1e,3e,5e)-1,3,5-decatrien-1-yl]-2-(hydroxymethyl)-3-piperidinol									9.054_482.2872	0.93	Fusicoccin h
7.819_430.2698	0.93	Dehydrolatanoprost									0.63_163.048	0.92	Mfcd00672375
6.514_534.0288	0.92	Udp-beta-l-threo-pentopyranos-4-ulose									10.078_416.3285	0.92	Calcitriol
7.654_352.2401	0.92	Quinbolone									7.052_581.2631	0.92	Ergotamine
7.819_390.2771	0.92	Bis(2-ethylhexyl) phthalate									7.243_334.214	0.92	13,14-dihydro-15-keto prostaglandin a2
7.254_350.2456	0.91	10-gingerol									7.88_465.3083	0.92	Glycocholic acid
8.203_280.1675	0.91	Unii:v9q7uuz15u									8.184_300.1932	0.92	13,14-dihydro-15-keto-tetranor prostaglandin f1β
9.985_400.3342	0.91	Mfcd00010474									9.442_578.3091	0.92	(1s,3r,4s,9r,13s,14r)-13-hydroxy-9-(hydroxymethyl)-3-[(2s,5s)-5-(3-hydroxyphenyl)-5-methoxy-2-pentanyl]-4,14,16,16-tetramethyl-2,6,10,17-tetraoxatricyclo[11.3.1.1~1,5~]octadecane-7,11-dione
3.539_281.0757	0.9	9-riburonosyladenine									4.391_187.0633	0.91	Indole-3-acrylic acid
4.489_460.101	0.9	Glycitein 4'-o-glucuronide									6.26_346.2352	0.91	Sorbitan, monododecanoate
7.174_346.2354	0.9	Sorbitan, monododecanoate									7.568_454.2923	0.91	Methyl (9alpha,11alpha,13e,15s)-11,15-diacetoxy-9-hydroxyprost-13-en-1-oate
7.821_510.2135	0.9	Gw-409544									6.54_360.1932	0.9	Aldosterone
7.918_515.2925	0.9	Taurocholic acid									7.147_495.2646	0.9	2-{[(7alpha)-7-hydroxy-3,24-dioxochol-4-en-24-yl]amino}ethanesulfonic acid
0.6_155.0697	0.89	L-histidine									7.59_408.2869	0.9	Β-muricholic acid
3.39_158.0693	0.89	Oxiracetam									3.974_292.0612	0.89	Methyl(1-methyl-4-nitro-1h-imidazol-5-yl)9h-purin-6-ylsulfonium
1.037_156.0175	0.88	Orotic acid									7.587_469.2667	0.89	1-(diisobutylamino)-3-(1,3-dimethyl-2,6-dioxo-2,3,6,7-tetrahydro-1h-purin-8-yl)-2-propanyl benzoate
6.207_277.054	0.88	Arprinocid									6.28_278.1183	0.88	3-(7'-methylthio)heptylmalic acid
8.227_404.2563	0.88	Lovastatin									8.15_438.2975	0.88	(1s,2r,5r,6r,7s,8r,10s,12r,13s)-8,12-dihydroxy-6,12-bis(hydroxymethyl)-2,6-dimethyltetracyclo[11.2.1.0~1,10~.0~2,7~]hexadec-5-yl 3-methylbutanoate
4.382_430.0901	0.87	4-(7-hydroxy-4-oxo-4h-chromen-3-yl)phenyl beta-d-glucopyranosiduronic acid									6.71_390.2038	0.87	Prostratin
1.402_139.0272	0.86	6-hydroxynicotinic acid									7.598_466.2453	0.87	(5e,9z,13z,23z)-6-bromo-5,9,13,23-hexacosatetraenoic acid
6.461_344.1987	0.86	Nor-9-carboxy-δ9-thc									8.899_516.3108	0.87	(3alpha,5alpha,7alpha)-3,7,8-trihydroxycholestan-27-yl hydrogen sulfate
7.829_253.1679	0.86	(1r,5r)-3,3,5-trimethylcyclohexyl 5-oxo-l-prolinate									8.922_392.2922	0.87	Deoxycholic acid
7.838_236.1414	0.86	4-(heptyloxy)benzoic acid									8.962_430.3076	0.87	Hecogenin
7.75_431.2732	0.85	Istamycin c1									0.631_240.0236	0.86	Cystine
8.863_356.2715	0.85	Ethyl docosahexaenoate									7.488_334.214	0.86	15-keto prostaglandin a1
											7.537_783.5426	0.86	1-stearoyl-2-15(s)-hete-sn-glycero-3-pe
											7.582_452.2767	0.85	Methyl (6z,9alpha,11alpha,13e,15s)-11,15-diacetoxy-9-hydroxyprosta-6,13-dien-1-oate
											7.95_541.3057	0.84	(1s,3s,4s,5s,7s,9s,14s,15r,16s,17r)-3,4,7-trihydroxy-9,11-dimethyl-19-methylene-11-azahexacyclo[12.3.2.0~1,13~.0~4,9~.0~5,12~.0~5,17~]nonadecane-15,16-diyl (2e,2'e)bis(2-methyl-2-butenoate)
											7.567_567.2841	0.81	Desoxymycin
											8.412_499.2956	0.81	Tauroursodeoxycholic acid
											8.899_420.2871	0.8	(5s)-5-[(3r,5r,8r,9s,10s,12s,13s,14s,17r)-3,12-dihydroxy-10,13-dimethylhexadecahydro-1h-cyclopenta[a]phenanthren-17-yl]-4-oxohexanoic acid (non-preferred name)

## Sheet: Supplementary Table S5
Supplementary Table S5. The AUC of the differential metabolites with predictive value for DOX-1w and DOX-3w group
pos											neg
ID	AUC	Name									ID	AUC	Name
0.687_160.085	0.988889	Daminozide									6.466_299.1728	0.988889	Lycopsamine
7.325_299.1732	0.988889	Lycopsamine									6.808_357.1607	0.988889	2,4-di-tert-butyl-6-(5-chlorobenzotriazol-2-yl) phenol
8.893_244.1464	0.988889	Fenestrel									6.693_531.285	0.977778	2-{[(3alpha,5beta,7alpha,8xi,12alpha)-3,7,12-trihydroxy-24-oxocholan-24-yl]amino}ethyl hydrogen sulfate
8.917_326.2245	0.988889	Promegestone									7.567_567.2841	0.977778	Desoxymycin
0.676_89.0478	0.977778	Β-alanine									7.843_651.2672	0.977778	(2z,16z,18e,20s,21s,22r,23s,24s)-6,8,21,23,28-pentahydroxy-3,7,16,20,22,24,29-heptamethyl-26-oxa-14-azatetracyclo[23.2.2.1~9,13~.0~5,10~]triaconta-2,5,7,9,12,16,18-heptaene-4,11,15,27,30-pentone
3.665_208.1313	0.977778	3,6,9,12-tetraoxatridecan-1-ol									8.899_516.3108	0.966667	(3alpha,5alpha,7alpha)-3,7,8-trihydroxycholestan-27-yl hydrogen sulfate
7.289_469.3017	0.977778	2bsx67j222									8.783_483.3009	0.955556	Lithocholic acid taurine conjugate
7.449_304.1213	0.977778	Ceceline									6.686_144.1149	0.944444	Caprylic acid
7.48_288.1361	0.977778	6388									8.004_292.167	0.944444	Gingerdione
8.153_308.1623	0.977778	Cinnamodial									6.435_270.0523	0.933333	Genistein
8.211_216.0789	0.977778	Nop									8.962_430.3076	0.933333	Hecogenin
8.234_198.0685	0.977778	Pc4959775									9.657_326.2243	0.933333	Promegestone
8.466_581.3714	0.977778	O-{[(2r)-3-(docosanoyloxy)-2-hydroxypropoxy](hydroxy)phosphoryl}-l-serine									0.63_163.048	0.922222	Mfcd00672375
8.903_686.4639	0.977778	[similar to: (+/-)5(6)-dihet; δmass: 348.2182 da]									4.252_446.0842	0.922222	Baicalin
9.092_354.0556	0.977778	Phenol red									4.824_234.0889	0.922222	1'-acetoxychavicol acetate
9.293_663.961	0.977778	[similar to: (+/-)5(6)-dihet; δmass: 325.7153 da]									6.31_330.1827	0.922222	Ti0889000
0.607_154.0721	0.966667	L-ornithine									7.336_464.3129	0.922222	Ecdysone
2.493_143.0585	0.966667	Trimethadione									7.8_216.1722	0.922222	12-hydroxydodecanoic acid
6.114_348.0726	0.966667	Xestospongic acid									8.412_499.2956	0.922222	Tauroursodeoxycholic acid
6.146_240.0999	0.966667	3,4,5-trimethoxyhydrocinnamic acid									5.234_350.0092	0.911111	Apigenin 7-sulfate
6.147_258.1105	0.966667	Prinoxodan									6.019_254.0575	0.9	Daidzein
6.323_124.0163	0.966667	Hydroxy-1,4-benzoquinone									9.024_356.2347	0.9	Estradiol valerate
6.323_166.0268	0.966667	Phthalic acid									9.854_328.2399	0.9	Docosahexaenoic acid
6.323_184.0374	0.966667	Mfcd00004231									5.989_381.8499	0.888889	[similar to: δ-gluconic acid δ-lactone; δmass: 203.8022 da]
6.325_258.1104	0.966667	Diacetyl trimer									5.989_383.8469	0.888889	[similar to: α-cyclodextrin; δmass: -588.4701 da]
6.809_414.1945	0.966667	Naltrindole									6.164_311.1	0.888889	Dhurrin
7.155_359.2359	0.966667	[similar to: ethyl caprate; δmass: 159.0582 da]									0.723_311.1033	0.888889	(2s)-4-(methylsulfanyl)-2-({[(3s,4s,5r)-2,3,4-trihydroxy-5-(hydroxymethyl)tetrahydro-2-furanyl]methyl}amino)butanoic acid
7.257_376.2617	0.966667	3beta,17beta-diacetoxy-5alpha-androstane									4.21_180.0786	0.888889	Propylparaben
7.373_278.0665	0.966667	1-(2-deoxy-5-o-phosphono-beta-d-erythro-pentofuranosyl)-1,2-dihydropyrimidine									6.26_346.2352	0.888889	Sorbitan, monododecanoate
7.377_232.099	0.966667	Cryptolepine									7.524_364.1882	0.888889	4beta-phorbol
7.378_246.0781	0.966667	[similar to: indirubin; δmass: -15.9961 da]									9.91_164.1193	0.888889	4-tert-amylphenol
7.379_279.0896	0.966667	Graveoline									10.445_309.2663	0.877778	Dicyclomine
7.414_705.4865	0.966667	[similar to: (+/-)5(6)-dihet; δmass: 367.2408 da]									10.446_475.1827	0.877778	Codeine-6-glucuronide
7.77_265.2042	0.966667	(2r,3r,6s)-6-[(1e,3e,5e)-1,3,5-decatrien-1-yl]-2-(hydroxymethyl)-3-piperidinol									2.881_340.1607	0.877778	337
7.96_294.1466	0.966667	Alosetron									7.038_867.1279	0.877778	Methylmalonyl-coa
8.13_495.2662	0.966667	2-{[(7alpha)-7-hydroxy-3,24-dioxochol-4-en-24-yl]amino}ethanesulfonic acid									4.853_334.0143	0.866667	3-(7-hydroxy-4-oxo-4h-chromen-2-yl)phenyl hydrogen sulfate
8.154_290.1518	0.966667	Epi-tulipinolide									6.386_164.0473	0.866667	Phenylpyruvic acid
8.239_310.178	0.966667	Botrydial									8.958_498.2947	0.866667	(2r)-3-({[(2s)-2,3-dihydroxypropoxy](hydroxy)phosphoryl}oxy)-2-hydroxypropyl heptadecanoate
8.252_200.084	0.966667	Monobenzone									9.442_578.3091	0.866667	(1s,3r,4s,9r,13s,14r)-13-hydroxy-9-(hydroxymethyl)-3-[(2s,5s)-5-(3-hydroxyphenyl)-5-methoxy-2-pentanyl]-4,14,16,16-tetramethyl-2,6,10,17-tetraoxatricyclo[11.3.1.1~1,5~]octadecane-7,11-dione
8.494_937.655	0.966667	[similar to: microcystin-lr ; δmass: -56.8937 da]									10.258_495.3317	0.855556	Lysolecithin
8.507_460.2838	0.966667	Hydrocortisone caproate									10.579_424.3335	0.855556	Sl9650000
8.874_430.3084	0.966667	Hecogenin									4.945_364.0249	0.855556	5-(7-hydroxy-4-oxo-4h-chromen-2-yl)-2-methoxyphenyl hydrogen sulfate
8.915_389.293	0.966667	N-arachidonylgaba									8.899_420.2871	0.855556	(5s)-5-[(3r,5r,8r,9s,10s,12s,13s,14s,17r)-3,12-dihydroxy-10,13-dimethylhexadecahydro-1h-cyclopenta[a]phenanthren-17-yl]-4-oxohexanoic acid (non-preferred name)
9.12_499.3377	0.966667	[similar to: (+/-)5(6)-dihet; δmass: 161.0920 da]									4.811_232.1208	0.844444	Melatonin
0.655_111.0298	0.955556	[similar to: cytosine; δmass: -0.0134 da]									7.817_367.9076	0.844444	Triclosan sulfate
3.149_164.105	0.955556	Triethylene glycol monomethyl ether									9.052_436.2817	0.844444	Tenivastatin
3.149_186.0868	0.955556	Dinitrosopentamethylenetetramine									2.833_210.0526	0.833333	(2e)-5-hydroxyferulic acid
4.038_252.1574	0.955556	Hexazinone									5.781_260.0349	0.833333	4-allyl-2-hydroxy-6-methoxyphenyl hydrogen sulfate
6.324_198.0531	0.955556	Syringic acid									5.797_151.009	0.833333	2-hydroxybenzothiazole
6.324_216.0637	0.955556	Cis-trihomoaconitic acid									5.868_153.0425	0.833333	Mesalazine
7.175_779.5232	0.955556	1-(3-o-sulfo-beta-d-galactosyl)-n-palmitoylsphingosine									5.909_166.9862	0.833333	2-mercaptobenzothiazole
7.257_350.2093	0.955556	Andrographolide									6.165_153.0425	0.833333	3-hydroxyanthranilic acid
7.377_293.1051	0.955556	Oxaprozin									9.054_482.2872	0.833333	Fusicoccin h
7.956_428.2929	0.955556	Hydroxyprogesterone caproate									4.959_301.9568	0.822222	Chlorfenson
8.203_280.1675	0.955556	Unii:v9q7uuz15u									7.036_235.9332	0.8	(2e)-2-bromo-4-oxo-2-hexenedioic acid
8.244_394.0927	0.955556	Sivifene									5.614_354.0405	0.8	Dihydronaringenin-o-sulphate
8.246_218.0946	0.955556	Eupatoriochromene									5.731_275.1152	0.8	Dubinidine
8.251_392.0922	0.955556	4-[(e)-2-{3,5-dihydroxy-4-[(1e)-3-hydroxy-3-methyl-1-buten-1-yl]phenyl}vinyl]phenyl hydrogen sulfate									6.5_242.1515	0.788889	Ieodomycin a
8.675_483.3257	0.955556	[similar to: ethyl myristate; δmass: 227.0854 da]									3.452_254.0786	0.788889	Phosphoarginine
8.696_863.6166	0.955556	1-(3-o-sulfo-beta-d-galactosyl)-n-docosanoylsphingosine									4.345_236.1045	0.777778	Ethylvanillin isobutyrate
0.663_103.0998	0.944444	Choline									8.801_370.214	0.777778	Spiromesifen
3.612_230.1268	0.944444	Valyl-4-hydroxyproline									5.786_241.1311	0.766667	Mfcd08277025
6.102_122.1099	0.944444	3-allylcyclohexene									6.278_264.0087	0.755556	Chloralodol
7.06_608.3746	0.944444	Dokdolipid c									5.551_299.0613	0.744444	8-anilinonaphthalene-1-sulfonic acid
7.627_386.1711	0.944444	(+)-eudesmin									9.91_340.2399	0.722222	Medrogestone
7.746_527.3444	0.944444	14-ethyl-13-hydroxy-3,5,7,9,13-pentamethyl-2,4,10-trioxooxacyclotetradecan-6-yl 3,4,6-trideoxy-3-(dimethylamino)hexopyranoside
8.246_172.0891	0.944444	.beta.-naphthol ethyl ether
8.246_292.1675	0.944444	Gingerdione
8.537_224.1414	0.944444	Methyl jasmonate
8.732_527.3714	0.944444	[similar to: (+/-)5(6)-dihet; δmass: 189.1257 da]
8.754_483.3441	0.944444	[similar to: ethyl myristate; δmass: 227.1039 da]
8.888_599.4613	0.944444	(2r,3r,4e)-2-[(3e)-3-hexadecenoylamino]-3-hydroxy-4-octadecene-1-sulfonic acid
9.004_478.3288	0.944444	10-(3,4-dihydroxy-6-methyl-5-methylene-2-heptanyl)-5,6-dihydroxy-7a,9a-dimethylhexadecahydro-3h-benzo[c]indeno[5,4-e]oxepin-3-one
9.032_891.6487	0.944444	3-o-sulfogalactosylceramide
9.432_1017.1234	0.944444	[similar to: dl-dipalmitoylphosphatidylcholine; δmass: 283.5613 da]
1.198_369.1536	0.933333	(2r)-2,3-bis(propionyloxy)propyl 2-(trimethylammonio)ethyl phosphate
3.215_177.0463	0.933333	Formyl-l-methionyl peptide
3.356_167.0558	0.933333	4-acetamidobutanoate
4.382_223.0305	0.933333	Oryzaemate
4.598_159.1262	0.933333	Dl-α-aminocaprylic acid
6.77_240.1363	0.933333	(2s,4e,6e,8s,9r)-9-hydroxy-2,8-dimethyl-3-oxo-4,6-undecadienoic acid
6.879_476.2965	0.933333	3-({3-[(6-deoxy-alpha-l-mannopyranosyl)oxy]octanoyl}oxy)decanoic acid
6.998_304.1311	0.933333	Angustibalin
7.287_469.8035	0.933333	[similar to: (+/-)5(6)-dihet; δmass: 131.5578 da]
7.376_276.0666	0.933333	4-(3-hydroxybutyl)-2-methoxyphenyl hydrogen sulfate
8.103_453.3068	0.933333	10-deoxymethymycin
8.469_559.3285	0.933333	(2r)-3-hydroxy-2-{[(5z,8z,11r,12e,14z)-11-hydroxy-5,8,12,14-icosatetraenoyl]oxy}propyl 2-(trimethylammonio)ethyl phosphate
8.584_722.4789	0.933333	1,26-hexacosanediyl (2e,2'e)bis[3-(3,4-dihydroxyphenyl)acrylate]
8.602_489.3356	0.933333	[similar to: (+/-)5(6)-dihet; δmass: 151.0899 da]
8.917_212.1567	0.933333	2,6-di-iso-propylnaphthalene
8.921_343.2509	0.933333	(1r,2s,3s,6r,7r,11r,14r,16s)-7-isopropyl-2,6-dimethyl-19-oxa-17-azapentacyclo[14.2.1.0~2,14~.0~3,11~.0~6,10~]nonadec-9-en-8-one
8.959_617.9176	0.933333	[similar to: (+/-)5(6)-dihet; δmass: 279.6719 da]
9.21_534.394	0.933333	(3beta,5alpha,6beta,11alpha,12beta)-3,5,6,11-tetrahydroxygorgostan-12-yl acetate
3.816_237.0426	0.922222	Pyrido[3,4-c]psoralen
4.527_219.1221	0.922222	Ornithinoalanine
4.578_139.1	0.922222	(+/-)-tropinone
5.151_233.1417	0.922222	Normeperidine
6.365_386.1631	0.922222	Cyhexatin
7.759_404.2926	0.922222	5α-androstane-3α,17β-diol dipropionate
7.895_460.3016	0.922222	(3r,5s)-3-[(e)-{(1r,3as,7ar)-1-[(2r,3e,5r)-5,6-dimethyl-3-hepten-2-yl]-7a-methyloctahydro-4h-inden-4-ylidene}methyl]-1,3,4,5,6,7-hexahydro-2-benzothiophene-5-ol 2,2-dioxide
8.334_879.6123	0.922222	2-hydroxy-n-{(2s,3r,4e)-3-hydroxy-1-[(3-o-sulfo-beta-d-galactopyranosyl)oxy]-4-octadecen-2-yl}docosanamide
8.467_537.3457	0.922222	(2r)-2,3-bis(nonanoyloxy)propyl 2-(trimethylammonio)ethyl phosphate
8.698_423.7977	0.922222	[similar to: (+/-)5(6)-dihet; δmass: 85.5520 da]
8.922_308.2138	0.922222	(19z)-19-docosene-2,7,13,21-tetrayn-1-ol
9.066_432.3248	0.922222	Gitogenin
9.07_284.2139	0.922222	(9cis)-retinal
9.313_546.353	0.922222	5-oxo-5-{[(1s,3r,5z,7e,16alpha)-1,3,25-trihydroxy-9,10-secocholesta-5,7,10-trien-16-yl]oxy}pentanoic acid
9.694_304.2402	0.922222	Arachidonic acid
9.694_336.2662	0.922222	Pregnanetriol
0.931_161.0067	0.911111	Clomethiazole
2.242_202.0957	0.911111	L-coprine
3.116_166.0381	0.911111	4-hydroxy-3-nitrosobenzamide
4.957_166.0634	0.911111	Apocynin
7.256_358.2508	0.911111	2062850
7.682_436.7819	0.911111	[similar to: deoxylimonin; δmass: -17.4173 da]
8.002_272.1049	0.911111	Deoxyshikonin
8.003_364.1886	0.911111	4beta-phorbol
8.129_628.4399	0.911111	2-[(z,9r)-9-[(z)-docos-15-enoyl]oxy-3-methyl-dec-2-enoyl]oxyethanesulfonic acid
8.581_630.4277	0.911111	Dexamethasone palmitate (jan)
8.612_555.3451	0.911111	[similar to: (+/-)5(6)-dihet; δmass: 217.0994 da]
8.826_965.685	0.911111	(2s,3r,4e)-2-(icosanoylamino)-1-[(2,3,4,6-tetra-o-acetyl-beta-d-galactopyranosyl)oxy]-4-octadecen-3-yl acetate
8.999_613.9189	0.911111	[similar to: (+/-)5(6)-dihet; δmass: 275.6732 da]
9.002_935.6758	0.911111	[similar to: ethyl myristate; δmass: 679.4356 da]
9.233_590.9156	0.911111	[similar to: (+/-)5(6)-dihet; δmass: 252.6698 da]
9.664_328.24	0.911111	Docosahexaenoic acid
1.196_233.1377	0.9	Lysinoalanine, (s,r)-
1.226_117.0429	0.9	N-acetylglycine
4.382_430.0901	0.9	4-(7-hydroxy-4-oxo-4h-chromen-3-yl)phenyl beta-d-glucopyranosiduronic acid
5.121_146.9225	0.9	[similar to: 4-pyridoxic acid; δmass: -36.1306 da]
6.461_344.1987	0.9	Nor-9-carboxy-δ9-thc
7.153_367.749	0.9	[similar to: (+/-)5(6)-dihet; δmass: 29.5033 da]
7.174_346.2354	0.9	Sorbitan, monododecanoate
7.836_484.3195	0.9	Propapyriogenin a2
8.846_474.3001	0.9	Ambruticin
8.996_476.3515	0.9	(1r,2r,3r,5z,7e)-2-(2-hydroxyethoxy)-9,10-secocholesta-5,7,10-triene-1,3,25-triol
9.016_478.2838	0.9	(-)-2,3-dehydroemetine
9.03_456.8162	0.9	[similar to: anandamide (aea); δmass: 109.5338 da]
9.041_367.3086	0.9	N-octadecanoyl-l-homoserine lactone
9.465_414.3135	0.9	Diosgenin
9.985_400.3342	0.9	Mfcd00010474
1.048_169.0353	0.9	N-acetyl-dl-serine
3.167_99.105	0.9	Cyclohexylamine
9.835_306.2559	0.9	8z,11z,14z-eicosatrienoic acid
5.121_351.8509	0.888889	Dicloralurea
6.912_346.2144	0.888889	Corticosterone
10.184_537.4167	0.888889	6,6,8-trimethyl-3-(3-methyl-2-octanyl)-7,8,9,10-tetrahydro-6h-benzo[c]chromen-1-yl 4-(1-azepanyl)butanoate
3.085_172.0851	0.888889	Mfcd03547962
3.162_159.0357	0.888889	Citiolone
4.355_261.1114	0.888889	Imazapyr
4.587_280.1522	0.888889	Lisofylline
4.644_232.1213	0.888889	Melatonin
4.735_232.0849	0.888889	Phenobarbital
5.309_220.0713	0.888889	Carbamorph
7.354_246.0893	0.888889	Marmesin
8.354_816.5744	0.888889	Cholate
8.677_907.644	0.888889	2-hydroxy-n-{(2s,3r,4e)-3-hydroxy-1-[(3-o-sulfo-beta-d-galactopyranosyl)oxy]-4-octadecen-2-yl}tetracosanamide
8.892_430.2738	0.888889	Piritramide
9.035_448.3029	0.888889	(3s,5s)-3-[(e)-{(1r,3as,7ar)-7a-methyl-1-[(2r)-6-methyl-2-heptanyl]octahydro-4h-inden-4-ylidene}methyl]-1,3,4,5,6,7-hexahydro-2-benzothiophene-5-ol 2,2-dioxide
9.876_427.1813	0.888889	(3s,5r,6e)-7-[3-(4-fluorophenyl)-5-hydroxy-1-isopropyl-1h-indol-2-yl]-3,5-dihydroxy-6-heptenoic acid
9.952_535.401	0.888889	Tocopherol nicotinate
3.527_235.1211	0.877778	N-methylanhalonine
5.753_188.0715	0.877778	[similar to: het0016; δmass: -18.0704 da]
6.322_245.082	0.877778	5'-deoxy-5-fluorocytidine
6.326_375.0742	0.877778	Maribavir
6.712_332.0927	0.877778	Sanguinarine
7.504_440.7965	0.877778	[similar to: ethyl myristate; δmass: 184.5562 da]
7.706_480.8087	0.877778	[similar to: taurocholic acid; δmass: -34.4830 da]
8.358_446.3035	0.877778	Carpipramine
8.4_576.3854	0.877778	5-({5-[(3,5-dihydroxydecanoyl)oxy]-3-hydroxydecanoyl}oxy)-3-hydroxydecanoic acid
8.489_222.0895	0.877778	Monobutyl phthalate
8.789_540.3398	0.877778	[similar to: (+/-)5(6)-dihet; δmass: 202.0941 da]
9.074_300.23	0.877778	Heptadecanedioic acid
9.226_612.9265	0.877778	[similar to: (+/-)5(6)-dihet; δmass: 274.6808 da]
0.543_124.9792	0.866667	[similar to: n-acetyl-d-galactosamine; δmass: -96.1107 da]
2.775_234.9571	0.866667	Carbocloral
5.516_390.2232	0.866667	Amitiza
6.241_270.0529	0.866667	Genistein
8.462_230.1676	0.866667	Phenol, 2-(3,7-dimethylocta-2,6-dienyl)-
8.711_546.3761	0.866667	Dilauryl 3,3â€²-dithiodipropionate
8.776_562.3519	0.866667	Baliospermin
8.891_582.4347	0.866667	Polidocanol
9.224_544.3635	0.866667	[similar to: dl-dipalmitoylphosphatidylcholine; δmass: -189.1986 da]
9_467.8383	0.866667	[similar to: dl-dipalmitoylphosphatidylcholine; δmass: -265.7239 da]
0.673_131.0585	0.855556	N-acetyl-l-alanine
3.735_349.0732	0.855556	Naftalofos
4.252_371.1514	0.855556	Trazodone
4.528_161.0479	0.855556	2-indolylformic acid
5.752_129.0581	0.855556	Isoquinoline
8.609_539.3598	0.855556	O-{hydroxy[(2r)-2-hydroxy-3-(icosyloxy)propoxy]phosphoryl}-l-serine
8.649_188.1415	0.855556	Myrmicacin
9.242_599.4298	0.855556	[similar to: (+/-)5(6)-dihet; δmass: 261.1841 da]
0.608_244.0414	0.844444	Eugenol sulfate
1.615_131.0771	0.844444	2-propylthiazolidine
4.295_339.0953	0.844444	5-methoxy-1h-indol-6-yl î²-d-glucopyranosiduronic acid
4.527_372.0988	0.844444	Ohioensin-a
4.735_204.0901	0.844444	L-tryptophan
5.588_151.0094	0.844444	2-hydroxybenzothiazole
7.354_188.0476	0.844444	Plumbagin
7.526_328.1786	0.844444	Labetalol
7.77_422.2669	0.844444	(3alpha,5alpha,7beta,12alpha)-3,7,12-trihydroxy-6-oxocholan-24-oic acid
8.356_354.2559	0.844444	Bufa-20,22-dienolide
8.863_356.2715	0.844444	Ethyl docosahexaenoate
0.574_132.0901	0.833333	D-ornithine
5.733_188.0841	0.833333	(z)-3-butylidenephthalide
7.05_242.1519	0.833333	Ieodomycin a
7.819_430.2698	0.833333	Dehydrolatanoprost
8.11_694.4482	0.833333	Methyl 13-sophorosyloxydocosanoate
8.352_372.2664	0.833333	(−)-nabilone
8.982_510.6778	0.833333	[similar to: ethyl myristate; δmass: 254.4376 da]
10.18_344.329	0.822222	Batilol
3.158_331.1267	0.822222	5'-o-beta-d-glucosylpyridoxine
3.331_190.111	0.822222	5-methoxytryptamine
6.649_250.0294	0.822222	Bisphenol s
8.343_373.7666	0.822222	[similar to: taurodeoxycholic acid; δmass: -125.5301 da]
8.909_418.2357	0.822222	2066503
0.621_176.054	0.811111	Allantoic acid
0.658_242.1763	0.811111	[similar to: choline; δmass: 139.0765 da]
3.374_298.1528	0.811111	Olomoucine
6.092_210.0896	0.811111	3-(3,5-dimethoxyphenyl)propanoic acid
7.819_390.2771	0.811111	Bis(2-ethylhexyl) phthalate
7.915_357.1611	0.811111	2,4-di-tert-butyl-6-(5-chlorobenzotriazol-2-yl) phenol
8.432_584.3317	0.811111	(2r)-2-hydroxy-3-[(1z)-1-octadecen-1-yloxy]propyl (1s,2r,3r,4s,5s,6r)-2,3,4,5,6-pentahydroxycyclohexyl hydrogen phosphate
8.881_412.2981	0.811111	Virilon
9.639_439.3062	0.811111	1-hexadecyl-sn-glycero-3-phosphoethanolamine
9.932_467.3379	0.811111	(2r)-2-hydroxy-3-(pentadecyloxy)propyl 2-(trimethylammonio)ethyl phosphate
7.485_462.8096	0.8	[similar to: taurochenodeoxycholic acid; δmass: -36.4871 da]
8.213_252.1727	0.8	Cuauhtemone
8.334_395.7801	0.8	[similar to: ethyl myristate; δmass: 139.5399 da]
2.374_139.0398	0.788889	2-methylaminoethylphosphonic acid
5.624_242.0805	0.788889	Lumichrome
1.412_343.1266	0.777778	(2s)-3-(4-hydroxyphenyl)-2-({[(3s,4s,5r)-2,3,4-trihydroxy-5-(hydroxymethyl)tetrahydro-2-furanyl]methyl}amino)propanoic acid (non-preferred name)
4.878_166.0997	0.777778	Tbhq
5.144_175.0636	0.777778	Indole-3-acetic acid
6.815_362.2093	0.777778	Cortisol
8.83_381.1762	0.777778	Sinefungin
9.057_354.2195	0.777778	Etretinate
8.461_260.1782	0.766667	1,9-heptadecadien-4,6-diyn-3,8-diol
8.372_486.3117	0.744444	L-arginyl-l-arginyl-l-arginine

## Sheet: Supplementary Table S6
Supplementary Table S6. The AUC of the differential metabolites with predictive value for DOX-1w and DOX-5w group
pos											neg
ID	AUC	Name									ID	AUC	Name
0.574_132.0901	0.988889	D-ornithine									10.579_424.3335	0.988889	Sl9650000
0.587_145.1582	0.988889	Spermidine									4.345_236.1045	0.988889	Ethylvanillin isobutyrate
0.707_138.0431	0.988889	Urocanate									4.391_187.0633	0.988889	Indole-3-acrylic acid
4.382_430.0901	0.988889	4-(7-hydroxy-4-oxo-4h-chromen-3-yl)phenyl beta-d-glucopyranosiduronic acid									5.234_350.0092	0.988889	Apigenin 7-sulfate
5.371_346.1781	0.988889	Gibberellin a24									5.989_381.8499	0.988889	[similar to: δ-gluconic acid δ-lactone; δmass: 203.8022 da]
5.725_172.0374	0.988889	3-dehydroshikimate									5.989_383.8469	0.988889	[similar to: α-cyclodextrin; δmass: -588.4701 da]
6.322_245.082	0.988889	5'-deoxy-5-fluorocytidine									6.5_242.1515	0.988889	Ieodomycin a
7.414_705.4865	0.988889	[similar to: (+/-)5(6)-dihet; δmass: 367.2408 da]									8.15_438.2975	0.988889	(1s,2r,5r,6r,7s,8r,10s,12r,13s)-8,12-dihydroxy-6,12-bis(hydroxymethyl)-2,6-dimethyltetracyclo[11.2.1.0~1,10~.0~2,7~]hexadec-5-yl 3-methylbutanoate
7.706_480.8087	0.988889	[similar to: taurocholic acid; δmass: -34.4830 da]									9.024_356.2347	0.988889	Estradiol valerate
7.746_527.3444	0.988889	14-ethyl-13-hydroxy-3,5,7,9,13-pentamethyl-2,4,10-trioxooxacyclotetradecan-6-yl 3,4,6-trideoxy-3-(dimethylamino)hexopyranoside									9.91_340.2399	0.988889	Medrogestone
7.836_484.3195	0.988889	Propapyriogenin a2									1.337_274.0142	0.977778	Ferulic acid 4-sulfate
8.105_541.862	0.988889	[similar to: stearic acid; δmass: 257.5905 da]									2.87_188.1048	0.977778	Azelaic acid
8.14_468.3138	0.988889	[similar to: (+/-)5(6)-dihet; δmass: 130.0681 da]									3.388_172.0371	0.977778	(-)-3-dehydroshikimic acid
8.153_308.1623	0.988889	Cinnamodial									4.21_180.0786	0.977778	Propylparaben
8.461_260.1782	0.988889	1,9-heptadecadien-4,6-diyn-3,8-diol									4.342_358.0685	0.977778	Dichotomitin
8.466_565.8953	0.988889	[similar to: (+/-)5(6)-dihet; δmass: 227.6496 da]									6.26_346.2352	0.977778	Sorbitan, monododecanoate
8.466_581.3714	0.988889	O-{[(2r)-3-(docosanoyloxy)-2-hydroxypropoxy](hydroxy)phosphoryl}-l-serine									6.386_164.0473	0.977778	Phenylpyruvic acid
8.467_537.3457	0.988889	(2r)-2,3-bis(nonanoyloxy)propyl 2-(trimethylammonio)ethyl phosphate									8.729_336.2297	0.977778	12-epileukotriene b4
8.469_559.3285	0.988889	(2r)-3-hydroxy-2-{[(5z,8z,11r,12e,14z)-11-hydroxy-5,8,12,14-icosatetraenoyl]oxy}propyl 2-(trimethylammonio)ethyl phosphate									8.899_420.2871	0.977778	(5s)-5-[(3r,5r,8r,9s,10s,12s,13s,14s,17r)-3,12-dihydroxy-10,13-dimethylhexadecahydro-1h-cyclopenta[a]phenanthren-17-yl]-4-oxohexanoic acid (non-preferred name)
8.494_937.655	0.988889	[similar to: microcystin-lr ; δmass: -56.8937 da]									4.824_234.0889	0.966667	1'-acetoxychavicol acetate
8.507_460.2838	0.988889	Hydrocortisone caproate									6.686_144.1149	0.966667	Caprylic acid
8.563_533.8639	0.988889	[similar to: (+/-)5(6)-dihet; δmass: 195.6182 da]									7.036_235.9332	0.966667	(2e)-2-bromo-4-oxo-2-hexenedioic acid
8.565_528.3752	0.988889	Isorenieratene									7.524_364.1882	0.966667	4beta-phorbol
8.566_550.3891	0.988889	(1alpha,3beta,5alpha,6beta,11alpha,12beta)-1,3,5,6,11-pentahydroxygorgostan-12-yl acetate									7.052_581.2631	0.955556	Ergotamine
8.582_663.433	0.988889	Anthenoside a1									7.597_378.2402	0.955556	Mfcd28125819
8.583_629.9267	0.988889	[similar to: stearic acid; δmass: 345.6551 da]									7.653_508.3389	0.955556	(3alpha,4beta,5alpha,6alpha,7beta,14beta,22r)-3,4,6,7,29-pentahydroxy-22,29-epoxystigmastan-15-one
8.602_489.3356	0.988889	[similar to: (+/-)5(6)-dihet; δmass: 151.0899 da]									8.414_428.2169	0.955556	(2r)-3-({[(2s)-2,3-dihydroxypropoxy](hydroxy)phosphoryl}oxy)-2-hydroxypropyl laurate
8.606_278.2245	0.988889	Gamma-linolenic acid									8.701_362.2452	0.955556	Ti1090000
8.612_555.3451	0.988889	[similar to: (+/-)5(6)-dihet; δmass: 217.0994 da]									0.63_163.048	0.955556	Mfcd00672375
8.67_477.9844	0.988889	[similar to: (+/-)5(6)-dihet; δmass: 139.7387 da]									5.426_152.0472	0.955556	Vanillin
8.671_477.6501	0.988889	[similar to: (+/-)5(6)-dihet; δmass: 139.4043 da]									5.797_151.009	0.955556	2-hydroxybenzothiazole
8.675_483.3257	0.988889	[similar to: ethyl myristate; δmass: 227.0854 da]									7.8_216.1722	0.955556	12-hydroxydodecanoic acid
8.677_907.644	0.988889	2-hydroxy-n-{(2s,3r,4e)-3-hydroxy-1-[(3-o-sulfo-beta-d-galactopyranosyl)oxy]-4-octadecen-2-yl}tetracosanamide									8.004_292.167	0.955556	Gingerdione
8.689_378.2171	0.988889	Neotame									0.709_138.0429	0.944444	Urocanic acid
8.691_584.396	0.988889	[similar to: (+/-)5(6)-dihet; δmass: 246.1503 da]									3.452_254.0786	0.944444	Phosphoarginine
8.696_863.6166	0.988889	1-(3-o-sulfo-beta-d-galactosyl)-n-docosanoylsphingosine									6.164_311.1	0.944444	Dhurrin
8.698_423.7977	0.988889	[similar to: (+/-)5(6)-dihet; δmass: 85.5520 da]									6.54_237.0854	0.944444	2-amino-6-(1,2-dihydroxypropyl)-4(1h)-pteridinon
8.703_601.9242	0.988889	4-o-(2,3-di-o-sulfo-beta-d-xylopyranosyl)-2,3-di-o-sulfo-beta-d-xylopyranose									6.613_202.1105	0.944444	N-methyl-1h-indole-3-propanamide
8.732_527.3714	0.988889	[similar to: (+/-)5(6)-dihet; δmass: 189.1257 da]									6.693_531.285	0.944444	2-{[(3alpha,5beta,7alpha,8xi,12alpha)-3,7,12-trihydroxy-24-oxocholan-24-yl]amino}ethyl hydrogen sulfate
8.754_483.3441	0.988889	[similar to: ethyl myristate; δmass: 227.1039 da]									8.323_368.1983	0.944444	2,5,7-trimethoxy-8-(3-methyl-2-buten-1-yl)-2-phenylchromane
8.78_294.2193	0.988889	9-oxo-ode									9.442_578.3091	0.944444	(1s,3r,4s,9r,13s,14r)-13-hydroxy-9-(hydroxymethyl)-3-[(2s,5s)-5-(3-hydroxyphenyl)-5-methoxy-2-pentanyl]-4,14,16,16-tetramethyl-2,6,10,17-tetraoxatricyclo[11.3.1.1~1,5~]octadecane-7,11-dione
8.819_613.9172	0.988889	[similar to: (+/-)5(6)-dihet; δmass: 275.6715 da]									8.41_360.2296	0.933333	17(s)-hpdha
8.866_602.3937	0.988889	(2r)-1-(dodecanoyloxy)-3-(phosphonooxy)-2-propanyl (9z,12z)-9,12-heptadecadienoate									4.153_261.1108	0.922222	Imazapyr
8.903_686.4639	0.988889	[similar to: (+/-)5(6)-dihet; δmass: 348.2182 da]									1.182_259.9985	0.922222	Caffeic acid 3-sulfate
8.912_664.951	0.988889	[similar to: (+/-)5(6)-dihet; δmass: 326.7053 da]									4.163_219.053	0.922222	8-methoxykynurenic acid
8.915_389.293	0.988889	N-arachidonylgaba									7.365_408.287	0.922222	Cholic acid
8.917_326.2245	0.988889	Promegestone									4.959_301.9568	0.911111	Chlorfenson
8.918_206.1309	0.988889	Ibuprofen									3.098_630.1101	0.911111	Gdp-n-acetyl-alpha-d-perosamine
8.921_343.2509	0.988889	(1r,2s,3s,6r,7r,11r,14r,16s)-7-isopropyl-2,6-dimethyl-19-oxa-17-azapentacyclo[14.2.1.0~2,14~.0~3,11~.0~6,10~]nonadec-9-en-8-one									5.191_180.0422	0.911111	Monomethyl phthalate
8.959_617.9176	0.988889	[similar to: (+/-)5(6)-dihet; δmass: 279.6719 da]									6.165_153.0425	0.911111	3-hydroxyanthranilic acid
8.999_613.9189	0.988889	[similar to: (+/-)5(6)-dihet; δmass: 275.6732 da]									7.88_465.3083	0.911111	Glycocholic acid
9.011_585.4127	0.988889	[similar to: (+/-)5(6)-dihet; δmass: 247.1670 da]									9.816_414.3129	0.911111	Diosgenin
9.055_669.4516	0.988889	[similar to: (+/-)5(6)-dihet; δmass: 331.2059 da]									9.052_436.2817	0.9	Tenivastatin
9.066_432.3248	0.988889	Gitogenin									9.054_482.2872	0.9	Fusicoccin h
9.067_666.9732	0.988889	[similar to: (+/-)5(6)-dihet; δmass: 328.7275 da]									9.608_416.2324	0.9	Tritace
9.21_534.394	0.988889	(3beta,5alpha,6beta,11alpha,12beta)-3,5,6,11-tetrahydroxygorgostan-12-yl acetate									5.868_153.0425	0.9	Mesalazine
0.621_176.054	0.977778	Allantoic acid									6.576_263.1516	0.9	N-(4-heptanyl)-1,3-benzodioxole-5-carboxamide
0.707_156.0537	0.977778	Pentoxyl									7.95_541.3057	0.888889	(1s,3s,4s,5s,7s,9s,14s,15r,16s,17r)-3,4,7-trihydroxy-9,11-dimethyl-19-methylene-11-azahexacyclo[12.3.2.0~1,13~.0~4,9~.0~5,12~.0~5,17~]nonadecane-15,16-diyl (2e,2'e)bis(2-methyl-2-butenoate)
4.159_262.0954	0.977778	1228222									3.979_264.0298	0.888889	4-hydroxy-3- methoxyphenylglycol sulfate
4.355_261.1114	0.977778	Imazapyr									5.551_299.0613	0.888889	8-anilinonaphthalene-1-sulfonic acid
4.863_200.0953	0.977778	4,4'-oxydianiline									5.731_275.1152	0.888889	Dubinidine
5.186_237.1002	0.977778	Ethopabate									5.786_241.1311	0.888889	Mfcd08277025
5.226_211.0847	0.977778	3-methoxytyrosine									5.921_299.0281	0.888889	1β-methylseleno-n-acetyl-d-galactosamine
6.146_240.0999	0.977778	3,4,5-trimethoxyhydrocinnamic acid									6.206_340.9846	0.888889	Bifenox
6.998_304.1311	0.977778	Angustibalin									6.278_264.0087	0.888889	Chloralodol
7.06_608.3746	0.977778	Dokdolipid c									9.358_438.2165	0.888889	Korec
7.175_779.5232	0.977778	1-(3-o-sulfo-beta-d-galactosyl)-n-palmitoylsphingosine									9.568_532.2189	0.888889	Ponatinib
7.382_364.2249	0.977778	Tetrahydrocortisone									9.584_440.2322	0.888889	Ifetroban
7.48_288.1361	0.977778	6388									9.775_460.2195	0.888889	Abediterol
7.759_404.2926	0.977778	5α-androstane-3α,17β-diol dipropionate									9.856_436.2585	0.888889	Oleoyl-l-α-lysophosphatidic acid
8.002_272.1049	0.977778	Deoxyshikonin									4.345_150.068	0.877778	3,4-dimethylbenzoic acid
8.003_364.1886	0.977778	4beta-phorbol									4.566_346.1777	0.877778	Gibberellin a24
8.066_484.2944	0.977778	Gallopamil									6.866_316.0942	0.866667	Byakangelicol
8.103_453.3068	0.977778	10-deoxymethymycin									5.073_410.23	0.855556	Forskolin
8.107_558.3852	0.977778	[similar to: ethyl myristate; δmass: 302.1450 da]									7.243_334.214	0.855556	13,14-dihydro-15-keto prostaglandin a2
8.119_366.7593	0.977778	[similar to: ethyl myristate; δmass: 110.5191 da]									7.137_364.2246	0.855556	Tetrahydrocortisone
8.121_388.7723	0.977778	[similar to: stearic acid; δmass: 104.5008 da]									7.59_408.2869	0.855556	Β-muricholic acid
8.129_628.4399	0.977778	2-[(z,9r)-9-[(z)-docos-15-enoyl]oxy-3-methyl-dec-2-enoyl]oxyethanesulfonic acid									1.965_164.0473	0.844444	4-coumaric acid
8.211_216.0789	0.977778	Nop									5.042_302.0786	0.844444	Hematoxylin
8.232_305.2353	0.977778	Samandarin									7.545_396.2508	0.844444	(5z,9alpha,11alpha,13e,15s)-11-acetoxy-9,15-dihydroxyprosta-5,13-dien-1-oic acid
8.234_198.0685	0.977778	Pc4959775									7.04_332.1982	0.833333	Gibberellin a12
8.268_535.3284	0.977778	1-[(9z)-hexadecenoyl]-2-acetyl-sn-glycero-3-phosphocholine									3.974_240.009	0.811111	5,6-dihydroxy-2-naphthalenesulfonic acid
8.383_368.1987	0.977778	(2s,4r)-4,5,7-trimethoxy-8-(3-methyl-2-buten-1-yl)-2-phenylchromane									8.604_385.1884	0.744444	Thalicpureine
8.407_284.1988	0.977778	(10s)-juvenile hormone iii diol
8.613_588.3789	0.977778	(2r)-3-(phosphonooxy)-1,2-propanediyl (9z,9'z)bis(-9-tetradecenoate)
8.649_188.1415	0.977778	Myrmicacin
8.706_639.4111	0.977778	(-)-enniatin b
8.732_595.3865	0.977778	[similar to: ethyl myristate; δmass: 339.1463 da]
8.923_242.1672	0.977778	Falcarinone
8.996_476.3515	0.977778	(1r,2r,3r,5z,7e)-2-(2-hydroxyethoxy)-9,10-secocholesta-5,7,10-triene-1,3,25-triol
9.083_644.9596	0.977778	[similar to: (+/-)5(6)-dihet; δmass: 306.7138 da]
9.12_499.3377	0.977778	[similar to: (+/-)5(6)-dihet; δmass: 161.0920 da]
9.162_698.4734	0.977778	[similar to: (+/-)5(6)-dihet; δmass: 360.2276 da]
2.846_379.1412	0.966667	Angoline
5.033_264.0899	0.966667	Diftalone
5.083_276.111	0.966667	Oxagrelate
5.144_175.0636	0.966667	Indole-3-acetic acid
5.588_151.0094	0.966667	2-hydroxybenzothiazole
5.696_234.0894	0.966667	1'-acetoxychavicol acetate
5.899_174.0895	0.966667	Diethyl succinate
6.114_348.0726	0.966667	Xestospongic acid
6.147_258.1105	0.966667	Prinoxodan
6.323_124.0163	0.966667	Hydroxy-1,4-benzoquinone
6.325_258.1104	0.966667	Diacetyl trimer
7.155_359.2359	0.966667	[similar to: ethyl caprate; δmass: 159.0582 da]
7.289_469.3017	0.966667	2bsx67j222
7.416_366.244	0.966667	[similar to: (+/-)5(6)-dihet; δmass: 27.9983 da]
7.682_436.7819	0.966667	[similar to: deoxylimonin; δmass: -17.4173 da]
7.895_460.3016	0.966667	(3r,5s)-3-[(e)-{(1r,3as,7ar)-1-[(2r,3e,5r)-5,6-dimethyl-3-hepten-2-yl]-7a-methyloctahydro-4h-inden-4-ylidene}methyl]-1,3,4,5,6,7-hexahydro-2-benzothiophene-5-ol 2,2-dioxide
7.934_465.3095	0.966667	Glycocholate
8.154_290.1518	0.966667	Epi-tulipinolide
8.334_879.6123	0.966667	2-hydroxy-n-{(2s,3r,4e)-3-hydroxy-1-[(3-o-sulfo-beta-d-galactopyranosyl)oxy]-4-octadecen-2-yl}docosanamide
8.343_373.7666	0.966667	[similar to: taurodeoxycholic acid; δmass: -125.5301 da]
8.4_576.3854	0.966667	5-({5-[(3,5-dihydroxydecanoyl)oxy]-3-hydroxydecanoyl}oxy)-3-hydroxydecanoic acid
8.491_517.2815	0.966667	2-ammonioethyl (2r)-3-hydroxy-2-{[(5z,8z,11r,12e,14z)-11-hydroxy-5,8,12,14-icosatetraenoyl]oxy}propyl phosphate
8.711_546.3761	0.966667	Dilauryl 3,3â€²-dithiodipropionate
8.734_538.3661	0.966667	[similar to: (+/-)5(6)-dihet; δmass: 200.1204 da]
8.789_540.3398	0.966667	[similar to: (+/-)5(6)-dihet; δmass: 202.0941 da]
8.826_965.685	0.966667	(2s,3r,4e)-2-(icosanoylamino)-1-[(2,3,4,6-tetra-o-acetyl-beta-d-galactopyranosyl)oxy]-4-octadecen-3-yl acetate
8.89_542.3704	0.966667	[similar to: dl-dipalmitoylphosphatidylcholine; δmass: -191.1918 da]
8.96_662.4438	0.966667	[similar to: valinomycin; δmass: -448.1874 da]
9_467.8383	0.966667	[similar to: dl-dipalmitoylphosphatidylcholine; δmass: -265.7239 da]
9.03_456.8162	0.966667	[similar to: anandamide (aea); δmass: 109.5338 da]
9.032_891.6487	0.966667	3-o-sulfogalactosylceramide
9.166_282.1619	0.966667	Vedaprofen
9.226_316.2402	0.966667	5α-pregnan-3,20-dione
3.843_221.0725	0.955556	N-[(2s)-2-hydroxypropanoyl]methionine
8.763_339.2773	0.955556	Mfcd01320532
8.922_308.2138	0.955556	(19z)-19-docosene-2,7,13,21-tetrayn-1-ol
2.939_231.1009	0.955556	Isocarboxazid
5.049_192.0426	0.955556	Scopoletin
5.752_129.0581	0.955556	Isoquinoline
5.753_188.0715	0.955556	[similar to: het0016; δmass: -18.0704 da]
6.102_122.1099	0.955556	3-allylcyclohexene
6.879_476.2965	0.955556	3-({3-[(6-deoxy-alpha-l-mannopyranosyl)oxy]octanoyl}oxy)decanoic acid
7.153_367.749	0.955556	[similar to: (+/-)5(6)-dihet; δmass: 29.5033 da]
7.287_469.8035	0.955556	[similar to: (+/-)5(6)-dihet; δmass: 131.5578 da]
7.377_293.1051	0.955556	Oxaprozin
7.379_279.0896	0.955556	Graveoline
7.485_462.8096	0.955556	[similar to: taurochenodeoxycholic acid; δmass: -36.4871 da]
7.526_328.1786	0.955556	Labetalol
8.334_395.7801	0.955556	[similar to: ethyl myristate; δmass: 139.5399 da]
8.441_262.1937	0.955556	11-phenylundecanoic acid
8.891_582.4347	0.955556	Polidocanol
9.002_935.6758	0.955556	[similar to: ethyl myristate; δmass: 679.4356 da]
9.074_300.23	0.955556	Heptadecanedioic acid
9.233_590.9156	0.955556	[similar to: (+/-)5(6)-dihet; δmass: 252.6698 da]
2.196_252.0747	0.944444	5-hydroxy-n-formylkynurenine
3.31_194.1059	0.944444	6-hydroxypseudooxynicotine
3.816_237.0426	0.944444	Pyrido[3,4-c]psoralen
4.282_230.1421	0.944444	Propyphenazone
4.513_178.0633	0.944444	(e)-4-methoxycinnamic acid
5.106_302.1705	0.944444	Arg-gln
5.978_404.2388	0.944444	Cobiprostone
6.097_189.0793	0.944444	Indole-3-methyl acetate
7.222_334.2144	0.944444	Prostaglandin j2
8.052_210.1259	0.944444	Jasmonic acid
8.203_557.3106	0.944444	(2r)-3-[(3e)-3,5-hexadienoyloxy]-2-[(11e)-11,13-tetradecadienoyloxy]propyl 2-(trimethylammonio)ethyl phosphate
8.244_394.0927	0.944444	Sivifene
8.246_172.0891	0.944444	.beta.-naphthol ethyl ether
8.246_218.0946	0.944444	Eupatoriochromene
8.246_292.1675	0.944444	Gingerdione
8.251_392.0922	0.944444	4-[(e)-2-{3,5-dihydroxy-4-[(1e)-3-hydroxy-3-methyl-1-buten-1-yl]phenyl}vinyl]phenyl hydrogen sulfate
8.252_200.084	0.944444	Monobenzone
8.467_458.3405	0.944444	18-acetoxy-1alpha-hydroxyvitamin d3
8.577_360.2664	0.944444	Drostanolone propionate
8.752_551.3607	0.944444	3-{[(2-aminoethoxy)(hydroxy)phosphoryl]oxy}-2-(undecanoyloxy)propyl undecanoate
8.888_599.4613	0.944444	(2r,3r,4e)-2-[(3e)-3-hexadecenoylamino]-3-hydroxy-4-octadecene-1-sulfonic acid
8.892_430.2738	0.944444	Piritramide
9.226_612.9265	0.944444	[similar to: (+/-)5(6)-dihet; δmass: 274.6808 da]
6.712_332.0927	0.933333	Sanguinarine
7.376_276.0666	0.933333	4-(3-hydroxybutyl)-2-methoxyphenyl hydrogen sulfate
7.504_440.7965	0.933333	[similar to: ethyl myristate; δmass: 184.5562 da]
8.11_694.4482	0.933333	Methyl 13-sophorosyloxydocosanoate
8.353_492.2406	0.933333	Vorapaxar
4.526_206.0694	0.922222	Caroxazone
7.254_350.2456	0.922222	10-gingerol
8.352_372.2664	0.922222	(−)-nabilone
8.356_354.2559	0.922222	Bufa-20,22-dienolide
9.112_282.2195	0.922222	(12s)-12-hydroxy-16-heptadecynoic acid
3.167_99.105	0.922222	Cyclohexylamine
3.18_186.0797	0.922222	4'-(imidazol-1-yl)acetophenone
4.382_223.0305	0.922222	Oryzaemate
6.596_360.1937	0.922222	Cortisone
7.819_430.2698	0.922222	Dehydrolatanoprost
8.486_571.3795	0.922222	[similar to: ethyl myristate; δmass: 315.1393 da]
8.776_562.3519	0.922222	Baliospermin
4.735_204.0901	0.911111	L-tryptophan
5.516_390.2232	0.911111	Amitiza
5.788_186.1259	0.911111	Queen bee acid
6.649_250.0294	0.911111	Bisphenol s
7.97_516.296	0.911111	3-o-(alpha-l-olivosyl)oleandolide
8.354_816.5744	0.911111	Cholate
9.041_367.3086	0.911111	N-octadecanoyl-l-homoserine lactone
9.146_700.4804	0.911111	[similar to: (+/-)5(6)-dihet; δmass: 362.2347 da]
9.204_340.2402	0.911111	Medrogestone
9.224_544.3635	0.911111	[similar to: dl-dipalmitoylphosphatidylcholine; δmass: -189.1986 da]
3.978_349.1161	0.9	Voriconazole
6.815_362.2093	0.9	Cortisol
4.463_182.0582	0.9	3,5-dimethoxybenzoic acid
4.889_216.1199	0.9	[similar to: (+/-)5(6)-dihet; δmass: -122.1258 da]
6.092_210.0896	0.9	3-(3,5-dimethoxyphenyl)propanoic acid
7.032_263.1522	0.9	N-(4-heptanyl)-1,3-benzodioxole-5-carboxamide
8.846_474.3001	0.9	Ambruticin
9.035_448.3029	0.9	(3s,5s)-3-[(e)-{(1r,3as,7ar)-7a-methyl-1-[(2r)-6-methyl-2-heptanyl]octahydro-4h-inden-4-ylidene}methyl]-1,3,4,5,6,7-hexahydro-2-benzothiophene-5-ol 2,2-dioxide
9.046_657.5032	0.9	(2r,3r,4e,8e)-3-hydroxy-2-[methyl(stearoyl)amino]-4,8-octadecadien-1-yl hydrogen sulfate
9.257_453.3228	0.9	1-tetradecyl-sn-glycero-3-phosphocholine
9.371_506.2659	0.9	(2s)-5,7-dihydroxy-2-[3-hydroxy-4-methoxy-5-(3-methyl-2-buten-1-yl)phenyl]-6,8-bis(3-methyl-2-buten-1-yl)-2,3-dihydro-4h-chromen-4-one
1.22_311.1038	0.888889	(2s)-4-(methylsulfanyl)-2-({[(3s,4s,5r)-2,3,4-trihydroxy-5-(hydroxymethyl)tetrahydro-2-furanyl]methyl}amino)butanoic acid
1.615_131.0771	0.888889	2-propylthiazolidine
3.496_254.9957	0.888889	Anagrelide
5.144_238.1318	0.888889	Seconal
7.77_422.2669	0.888889	(3alpha,5alpha,7beta,12alpha)-3,7,12-trihydroxy-6-oxocholan-24-oic acid
8.372_486.3117	0.888889	L-arginyl-l-arginyl-l-arginine
9.055_480.9936	0.888889	[similar to: dl-dipalmitoylphosphatidylcholine; δmass: -252.5685 da]
9.513_358.144	0.888889	1-(4-hydroxy-3-methoxyphenyl)-3-oxo-5-decanesulfonic acid
3.169_224.0799	0.877778	L-3-hydroxykynurenine
4.252_371.1514	0.877778	Trazodone
8.545_377.2566	0.877778	Karakoline
3.066_211.0848	0.866667	(dl)-3-o-methyldopa
6.912_346.2144	0.866667	Corticosterone
2.374_139.0398	0.866667	2-methylaminoethylphosphonic acid
7.654_352.2401	0.855556	Quinbolone
8.227_404.2563	0.855556	Lovastatin
6.514_534.0288	0.844444	Udp-beta-l-threo-pentopyranos-4-ulose
7.829_253.1679	0.844444	(1r,5r)-3,3,5-trimethylcyclohexyl 5-oxo-l-prolinate
7.838_236.1414	0.844444	4-(heptyloxy)benzoic acid
8.659_310.2143	0.844444	13(s)-hpotre
7.105_268.1311	0.833333	Ripazepam
1.012_123.0323	0.822222	Nicotinic acid
7.079_285.1364	0.822222	D-(-)-morphine
2.653_165.1056	0.811111	[similar to: l-phenylalanine; δmass: 0.0266 da]
7.365_330.2195	0.788889	Desoxycortone
4.408_416.1107	0.777778	Daidzin
0.67_149.1055	0.766667	Triethanolamine

## Sheet: Supplementary Table S7
Supplementary Table S7. The AUC of the differential metabolites with predictive value for DOX-3w and DOX-5w group
pos											neg
ID	AUC	Name									ID	AUC	Name
7.005_280.1212	0.99	Cyclopeptine									6.815_253.0802	0.99	Neopterin
8.097_338.2246	0.99	(5alpha,11beta,17beta)-9-fluoro-11,17-dihydroxy-17-methylandrostan-3-one									9.341_354.2191	0.99	Etretinate
9.059_399.2771	0.99	Epristeride									3.589_264.1468	0.98	Vorinostat
9.494_176.1204	0.99	2740									3.965_244.1418	0.98	4-hydroxyprolylleucine
0.714_132.065	0.98	Methylenediurea									8.398_314.1547	0.96	Clomipramine
0.718_171.1123	0.98	Moroxydine									0.606_248.0641	0.95	Beta-aspartylaspartic acid
3.934_122.037	0.98	4-hydroxybenzaldehyde									2.532_228.1108	0.95	Tetraacetylethylenediamine
4.542_346.1164	0.98	Nifedipine									3.974_292.0612	0.94	Methyl(1-methyl-4-nitro-1h-imidazol-5-yl)9h-purin-6-ylsulfonium
6.753_254.1056	0.98	Eslicarbazepine									4.012_122.0368	0.94	Benzoic acid
8.213_252.1727	0.98	Cuauhtemone									8.691_234.1616	0.94	9-phenylnonanoic acid
8.704_280.2038	0.98	12-hhtre									5.078_145.0526	0.93	Fg7175000
9.492_228.1152	0.98	Bisphenol a									6.537_368.2195	0.93	Δ17-6-keto prostaglandin f1α
9.492_357.2668	0.98	(2e)-3-cyano-2-methyl-2-propen-1-yl (9z,12z,15z)-9,12,15-octadecatrienoate									0.709_138.0429	0.92	Urocanic acid
1.295_159.101	0.97	Delta-guanidinovaleric acid									2.87_188.1048	0.92	Azelaic acid
3.665_165.0429	0.97	Am9627000									9.432_545.2741	0.92	1-arachidonoyl-sn-glycero-3-phospho-l-serine
6.124_179.0586	0.97	3-succinoylpyridine									1.969_205.9883	0.91	5-sulfooxymethylfurfural
9.711_420.3241	0.97	Obeticholic acid									3.979_264.0298	0.91	4-hydroxy-3- methoxyphenylglycol sulfate
0.707_138.0431	0.96	Urocanate									6.586_370.2351	0.91	15(r),19(r)-hydroxy prostaglandin f2α
2.939_231.1009	0.96	Isocarboxazid									3.96_290.1725	0.9	Ascr#14
3.169_224.0799	0.96	L-3-hydroxykynurenine									7.365_408.287	0.9	Cholic acid
3.814_209.1054	0.96	Propoxur									0.712_164.0683	0.89	Α-l-fucopyranose
8.463_160.0891	0.96	2-phenyl-4-pentenal									2.448_218.1151	0.89	3-hydroxysebacic acid
0.587_145.1582	0.95	Spermidine									4.166_135.0143	0.89	3256
0.707_156.0537	0.95	Pentoxyl									4.391_187.0633	0.88	Indole-3-acrylic acid
4.29_233.1417	0.95	Methylphenidate									4.882_253.0404	0.88	Actinoquinol
5.063_188.0953	0.95	Phenazone									5.426_152.0472	0.88	Vanillin
8.358_311.2097	0.95	(2e,4z)-decadienoylcarnitine									5.693_181.1102	0.87	3,4-dimethoxyphenethylamine
8.763_511.6728	0.95	[similar to: (+/-)5(6)-dihet; δmass: 173.4271 da]									8.15_438.2975	0.86	(1s,2r,5r,6r,7s,8r,10s,12r,13s)-8,12-dihydroxy-6,12-bis(hydroxymethyl)-2,6-dimethyltetracyclo[11.2.1.0~1,10~.0~2,7~]hexadec-5-yl 3-methylbutanoate
1.669_299.0861	0.94	8-hydroxy-guanosine									8.728_658.4215	0.84	Fucoxanthin
7.659_203.1347	0.94	Vernolate
8.83_381.1762	0.94	Sinefungin
2.487_166.0634	0.93	Ethylparaben
5.226_211.0847	0.93	3-methoxytyrosine
5.718_360.1321	0.93	Nitrendipine
6.735_193.0743	0.93	Methylhippuric acid
9.072_368.2334	0.93	2457
3.461_180.0538	0.92	Nicotinuric acid
4.85_185.1055	0.92	Otonecine
5.373_286.0841	0.92	Oxypeucedanin
8.533_504.6801	0.92	[similar to: (+/-)5(6)-dihet; δmass: 166.4344 da]
9.166_282.1619	0.92	Vedaprofen
3.977_282.1004	0.92	Bendazac
0.555_111.0799	0.91	Histamine
0.681_114.0795	0.91	1-nitrosopiperidine (npip)
1.012_123.0323	0.91	Nicotinic acid
2.96_358.09	0.91	5-(2-carboxyethyl)-2-hydroxyphenyl beta-d-glucopyranosiduronic acid
2.961_182.0583	0.91	Homovanillic acid
5.435_231.0897	0.91	Benzoyldehydro-2,3-dihydroxy-benzone
0.733_136.0197	0.91	S-methyl d-thioglycerate
2.196_252.0747	0.91	5-hydroxy-n-formylkynurenine
1.646_266.1266	0.9	Threonylphenylalanine
4.526_206.0694	0.9	Caroxazone
8.827_421.1689	0.9	Pitavastatin
0.715_157.1106	0.89	Tranexamic acid
3.063_311.1229	0.89	N2-dimethylguanosine
5.406_198.0896	0.89	Guaifenesin
8.066_484.2944	0.89	Gallopamil
8.407_284.1988	0.89	(10s)-juvenile hormone iii diol
9.888_518.3979	0.89	(3r,6r)-6-[(1r,3as,4e,7ar)-4-{(2z)-2-[(3s,5r)-3,5-dihydroxy-2-methylenecyclohexylidene]ethylidene}-7a-methyloctahydro-1h-inden-1-yl]-2,10-dimethyl-2,3,10-undecanetriol
3.653_280.1059	0.88	Α-aspartylphenylalanine
8.657_525.6792	0.88	[similar to: (+/-)5(6)-dihet; δmass: 187.4335 da]
