# Supplementary material for: Alterations in the gut microbiome and metabolism with doxorubicin-induced heart failure severity
Source: Front Microbiol. 2024 Dec 24;15:1348403. doi: 10.3389/fmicb.2024.1348403 (PMC11703658; doi:10.3389/fmicb.2024.1348403)
Supplement: Supplementary file 1 [file Data_Sheet_1.zip › Supplementary Table S8-S11-KEGG.xlsx]

## Sheet: Supplementary Table S8
Supplementary Table S8. Metabolic pathway enrichment analysis （Control vs. DOX-5w）
pos
X.Pathway	Count	P-value	KEGG.Names
Aldosterone-regulated sodium reabsorption	2	0.000977144	Cortisone;Cortisol
Cholesterol metabolism	2	0.00155812	Taurocholic acid;Glycocholate
Biosynthesis of amino acids	4	0.00742785	L-histidine;2-aminoadipic acid;N-acetyl-l-glutamate;3-dehydroquinic acid
Metabolic pathways	18	0.0128598	L-histidine;D-(+)-glucosamine;Creatine;2-aminoadipic acid;Orotic acid;Ophthalmic acid;N-acetyl-l-glutamate;3-dehydroquinic acid;N-acetyl-1-aspartylglutamic acid;Folinic acid;Mhpg;4-hydroxy-2-quinolinecarboxylic acid;Udp-beta-l-threo-pentopyranos-4-ulose;Cortisone;Cortisol;Taurocholic acid;Glycocholate;13(s)-hpotre
Bile secretion	3	0.0206624	Cortisol;Taurocholic acid;Glycocholate
Steroid hormone biosynthesis	3	0.0217935	Cortisone;Cortisol;Tetrahydrocortisone
Primary bile acid biosynthesis	2	0.0324098	Taurocholic acid;Glycocholate
Neuroactive ligand-receptor interaction	2	0.0389967	N-acetyl-1-aspartylglutamic acid;Cortisol
Lysine degradation	2	0.0417621	2-aminoadipic acid;6-acetamido-2-oxohexanoic acid
neg
X.Pathway	Count	P-value	KEGG.Names
Bile secretion	4	0.000791984	Paracetamol;Cholic acid;Glycocholic acid;Deoxycholic acid
Aldosterone synthesis and secretion	2	0.00394082	Aldosterone;Corticosterone
Tryptophan metabolism	3	0.0050449	Xanthurenic acid;Kynurenic acid;3-(2-hydroxyethyl)indole
Steroid hormone biosynthesis	3	0.00878002	Aldosterone;Corticosterone;Tetrahydrocortisone
Primary bile acid biosynthesis	2	0.017215	Cholic acid;Glycocholic acid
Aldosterone-regulated sodium reabsorption	1	0.0336873	Aldosterone
Endocrine and other factor-regulated calcium reabsorption	1	0.0336873	Calcitriol
Parathyroid hormone synthesis, secretion and action	1	0.0419325	Calcitriol
Adrenergic signaling in cardiomyocytes	1	0.0419325	Isoprenaline
Cholesterol metabolism	1	0.0419325	Glycocholic acid
The first column is the pathway name, the second column is the number of differential metabolites annotated to the pathway, the third column is the P-value, the P-value<0.05 indicates that the pathway is significantly enriched, and the fourth column is the names of the metabolites annotated to this pathway.

## Sheet: Supplementary Table S9
Supplementary Table S9. Metabolic pathway enrichment analysis （DOX-1w vs. DOX-3w）
pos
X.Pathway	Count	P-value	KEGG.Names
Tyrosine metabolism	7	3.52884e-05	3-methoxytyramine;Dopamine;3,4-dihydroxyphenylglycol;Dl-metanephrine;Tyramine;Mfcd00004231;Vanillyl mandelic acid
Neuroactive ligand-receptor interaction	5	0.000345762	Β-alanine;Dopamine;Melatonin;Tyramine;Cortisol
Bile secretion	6	0.000969587	Choline;Dopamine;Cortisol;Taurocholic acid;Aspirin;Cholate
Protein digestion and absorption	4	0.00218216	Β-alanine;Tyramine;L-tryptophan;P-cresol
Metabolic pathways	32	0.00503201	D-ornithine;Allantoic acid;Choline;Β-alanine;3-dehydroquinic acid;L-gulonolactone;Pyridoxine;Styrene;3-methoxytyramine;3-tropanol;Dopamine;3,4-dihydroxyphenylglycol;Dl-metanephrine;Sinapinic acid;(+/-)-tropinone;Melatonin;L-tryptophan;Indole-3-acetic acid;Hydroxy-1,4-benzoquinone;Phthalic acid;Mfcd00004231;Cortisol;Caffeic acid;Corticosterone;Cathine;Taurocholic acid;Vanillyl mandelic acid;P-cres…
Phenylalanine, tyrosine and tryptophan biosynthesis	3	0.00781902	3-dehydroquinic acid;D-(−)-quinic acid;L-tryptophan
Dopaminergic synapse	2	0.00830358	3-methoxytyramine;Dopamine
Regulation of lipolysis in adipocytes	2	0.0112746	Corticosterone;Arachidonic acid
Tryptophan metabolism	4	0.0149804	5-methoxytryptamine;Melatonin;L-tryptophan;Indole-3-acetic acid
Aldosterone synthesis and secretion	2	0.0269243	Corticosterone;Arachidonic acid
Linoleic acid metabolism	2	0.0420986	Arachidonic acid;8z,11z,14z-eicosatrienoic acid
neg
X.Pathway	Count	P-value	KEGG.Names
Fatty acid biosynthesis	2	0.0226804	Caprylic acid;Myristic acid
Circadian entrainment	1	0.0411075	Melatonin
Adrenergic signaling in cardiomyocytes	1	0.0455706	Isoprenaline
The first column is the pathway name, the second column is the number of differential metabolites annotated to the pathway, the third column is the P-value, the P-value<0.05 indicates that the pathway is significantly enriched, and the fourth column is the names of the metabolites annotated to this pathway.

## Sheet: Supplementary Table S10
Supplementary Table S10. Metabolic pathway enrichment analysis （DOX-1w vs. DOX-5w）
pos
X.Pathway	Count	P-value	KEGG.Names
Steroid hormone biosynthesis	6	0.00169456	Cortisone;Cortisol;Corticosterone;Desoxycortone;Tetrahydrocortisone;5α-pregnan-3,20-dione
Metabolic pathways	36	0.00185164	D-ornithine;Spermidine;Allantoic acid;Urocanate;Nicotinic acid;L-gulonolactone;Styrene;L-3-hydroxykynurenine;Caprolactam;3-methoxytyramine;3-tropanol;Dopamine;3,4-dihydroxyphenylglycol;Dl-metanephrine;Sinapinic acid;L-tryptophan;Indole-3-acetic acid;3-dehydroshikimate;Hydroxy-1,4-benzoquinone;Udp-beta-l-threo-pentopyranos-4-ulose;Cortisone;Cortisol;Caffeic acid;Corticosterone;D-(-)-morphine;Prost…
Tyrosine metabolism	5	0.00322014	3-methoxytyramine;Dopamine;3,4-dihydroxyphenylglycol;Dl-metanephrine;Tyramine
Aldosterone-regulated sodium reabsorption	2	0.00431963	Cortisone;Cortisol
Neuroactive ligand-receptor interaction	4	0.00433915	Dopamine;Tyramine;Cortisol;D-(-)-morphine
Nicotinate and nicotinamide metabolism	4	0.00530654	Nicotinic acid;6-hydroxynicotinic acid;6-hydroxypseudooxynicotine;3-succinoylpyridine
Bile secretion	5	0.00809441	Spermidine;Dopamine;Cortisol;Glycocholate;Cholate
Dopaminergic synapse	2	0.00984518	3-methoxytyramine;Dopamine
Phenylalanine, tyrosine and tryptophan biosynthesis	3	0.00995123	D-(−)-quinic acid;L-tryptophan;3-dehydroshikimate
Tryptophan metabolism	4	0.020049	L-3-hydroxykynurenine;L-tryptophan;Indole-3-ethanol;Indole-3-acetic acid
Aldosterone synthesis and secretion	2	0.0316985	Corticosterone;Desoxycortone
Linoleic acid metabolism	2	0.0493577	Gamma-linolenic acid;9-oxo-ode
neg
X.Pathway	Count	P-value	KEGG.Names
Aldosterone synthesis and secretion	2	0.0109566	Aldosterone;Corticosterone
Tryptophan metabolism	3	0.0210787	Indole-3-pyruvic acid;8-methoxykynurenic acid;3-hydroxyanthranilic acid
Phenylalanine, tyrosine and tryptophan biosynthesis	2	0.0265482	(-)-3-dehydroshikimic acid;Phenylpyruvic acid
Bile secretion	3	0.03353	Cholic acid;Glycocholic acid;Bilirubin
Steroid hormone biosynthesis	3	0.0353035	Aldosterone;Corticosterone;Tetrahydrocortisone
Primary bile acid biosynthesis	2	0.0456059	Cholic acid;Glycocholic acid
The first column is the pathway name, the second column is the number of differential metabolites annotated to the pathway, the third column is the P-value, the P-value<0.05 indicates that the pathway is significantly enriched, and the fourth column is the names of the metabolites annotated to this pathway.

## Sheet: Supplementary Table S11
Supplementary Table S11. Metabolic pathway enrichment analysis （DOX-3w vs. DOX-5w）
pos
X.Pathway	Count	P-value	KEGG.Names
Nicotinate and nicotinamide metabolism	4	1.13733e-05	Nicotinic acid;6-hydroxynicotinic acid;Nicotinuric acid;3-succinoylpyridine
Metabolic pathways	11	0.00308062	Histamine;Spermidine;Urocanate;Nicotinic acid;Homovanillic acid;L-3-hydroxykynurenine;Caprolactam;4-hydroxybenzaldehyde;Melatonin;Codeinone;Bisphenol a
Histidine metabolism	2	0.006359	Histamine;Urocanate
Neuroactive ligand-receptor interaction	2	0.00773761	Histamine;Melatonin
Tryptophan metabolism	2	0.0180455	L-3-hydroxykynurenine;Melatonin
Circadian entrainment	1	0.0226557	Melatonin
Fc epsilon RI signaling pathway	1	0.0276217	Histamine
Dopaminergic synapse	1	0.0300954	Homovanillic acid
Synaptic vesicle cycle	1	0.0300954	Histamine
Gastric acid secretion	1	0.0350243	Histamine
neg
X.Pathway	Count	P-value	KEGG.Names
Circadian entrainment	1	0.0135526	Melatonin
The first column is the pathway name, the second column is the number of differential metabolites annotated to the pathway, the third column is the P-value, the P-value<0.05 indicates that the pathway is significantly enriched, and the fourth column is the names of the metabolites annotated to this pathway.
